# Supplementary material for: Knowledge, attitude, and uptake of human papillomavirus vaccine among adolescent schoolgirls in Ethiopia: a systematic review and meta-analysis
Source: BMC Womens Health. 2023 May 20;23:279. doi: 10.1186/s12905-023-02412-1 (PMC10199506; doi:10.1186/s12905-023-02412-1)
Supplement: Supplementary file 4 — Additional file 4. [file 12905_2023_2412_MOESM4_ESM.xlsx]

## Sheet: uterine rupture final
S4 Table: Data set on proportion of good knowledge, postive attitude, and uptake of HPV vaccine and its associated factors among adolescent schoolgirls in Ethiopia
Author	Publication year	Data collection period	region	study setting	puplication status	sample size	sample_size catagory	Proportion of good K	Logorgood K	SE of good K	proportion of postive attitude(A)	SE of postive A	Uptake of HPV vaccine	SE of Uptake of HPV vaccine	good knoweldge (K)	LB CI	UB CI	Logor LB CI	Logor upper CI	Logor K	Selogor K	Urbanresidency (AOR)	LB CI	UB CI	logor LB CI	logor UB CI	logorresidency(AOR)	selogorresidency)	postive attitude(A)	LB CI	UB CI	logor LB CI	logor UB CI	logor A	selogor A	awarness creation(AOR)	LB CI	UB CI	logor LB CI	logor UB CI	logorawarness	selogorawarness
Geneti et al	2016	February 10 -16, 2016	Oromiya	university	puplished	448	<500	5.8	1.75786	1.10433	44.4	2.34741
Beyen et al	2021	December 1–30, 2020	Oromiya	primary school	puplished	422	<500	88.6	4.48413	1.54708	55.6	2.41865	44.4	2.41865															2.049	1.5	4.25	0.405465	1.44692	0.717352	0.265677	2.53	1.5	4.25	0.405465	1.44692	0.928219	0.265677
Ukumo et al	2021	2020-01-01	SNNPR	primary school	puplished	516	>500	71.7	4.27249	1.98302	51	2.20069
Tesfaye et al	2017	April 1 to May 30, 2016	Amhara	university	puplished	267	<500						15	2.18524
Kassa et al	2021	February 1-30, 2020	Amhara	primary school	puplished	591	>500						66.5	1.94151	8.65	5.2	14.3	1.64866	2.66026	2.15756	0.258061	8.33	4.76	14.28	1.56025	2.65886	2.11986	0.280258	1.85	1.18	3	0.165514	1.09861	0.615186	0.238035
Biyazin et al	2022	January 25 to 29, 2021	Oromiya	scondary school	puplished	366	<500	52.7	3.96462	2.60973	31.4	2.42598
Lakneh et al	2022	March 1–30, 2021	Amhara	scondary school	puplished	633	>500	58.1	4.06217	1.96107	16	1.45713	45.3	1.97852								2.28	1.85	12.41	0.615186	2.5185	0.824175	0.48554
Bulto et al	2021	January 20-26, 2020	Oromiya	scondary school	priprint	422	<500	24.9	3.21487	2.10505	55.6	2.41865
Ukumo et al	2022	2020-01-01	SNNPR	primary school	puplished	561	>500	75.2	4.32015	1.82328	51	2.11058
Trefe et al	2022	February 10-15, 2021	SNNPR	university	priprint	568	>500	64	4.15888	2.01404	58	2.07093	42	2.07093	4.25	1.34	8.02					3.12	1.45	7.25	0.371564	1.981	1.13783	0.410571	2.34	1.28	4.05	0.24686	1.39872	0.850151	0.293841	2.05	1.14	3.67	0.131028	1.30019	0.71784	0.298256
Note:
HPV: Human PapillomaVirus, SQRT: Squre Root, AOR: Aduisted Odds Ratio, SNNPR: Southern Nations, Nationalities, and Peoples Region, LN: Natural Logarithm
SE: Standard Error, K: Knoweldge, A: Attitude, UBCI: Upper Bound Confidence Interval, LB CI: Lower Bound Confidence Interval, logor: logarithm, selogor: standard error (ln(AOR)
